# Supplementary material for: A new fossil dolphin Dilophodelphis fordycei provides insight into the evolution of supraorbital crests in Platanistoidea (Mammalia, Cetacea)
Source: R Soc Open Sci. 2017 May 31;4(5):170022. doi: 10.1098/rsos.170022 (PMC5451807; doi:10.1098/rsos.170022)
Supplement: Dataset of platanistoid crest measurements [file rsos170022supp2.xlsx]

## Sheet: Sheet1
* preserved measurement				Two measurements indicate asymmetry, with right side, left side
~ approximate measurement (possible taken from one side and doubled)
SPECIMENS		MEASUREMENTS						SKELETAL ELEMENTS			PLACEMENT			PNEUMATIZATION	DENSITY DIFFERENCE	REFERENCE
Specimen #	Taxon	Bizygomatic width	Orbit length (within the ant and post-orbital processes)	Crest max length	Crest max width	Crest max height	Crest height % (of bizyg)	Maxilla	Frontal	Lacrimal	Supraorbital crest	Maxillary crest	Rostral crest
USNM 23456	Platanista gangetica	16.1	1.2, 1.4	12.8, 11	5.8, 5.1	9.6, 9.1	0.58	Y	N	N	Y	N	N	Y
USNM 214911	Cresty	18.2	4.7, 4.9	9, 9	4.9, 4.6	5.1, 4.9	0.28	Y	Y	Y	Y	N	N	Y
PAL 299695	Pomatodelphis bobengi	21~	3.3, 3.1	3.6, 3.9	2.8, 2.8	3.3, 3.9	0.17	Y	Y	N	Y	N	N	Y
USNM 187414	Pomatodelphis inaequalis	21.6	3.3, 3.8	4.8, 5.5	5.4, 5.4	3.5, 4.9	0.19	Y	Y	Y	Y	N	N	Y
V 10911	Zarhachis flagellator	25.8	5.1, 4.6	6.7, 8.2	4.8, 5.1	6.5, 7	0.26	Y	Y	N				Y
USNM 10485	Zarhachis flagellator	27.3	4.2, 4.2	7.3, 7.9	7.2, 6	6.1, 6.3	0.23	Y	Y	N	Y	N	N	Y
PAL 508061	Waipatia maerewhenua	24.15	7.1, 7.2	0	0	0	0	/	/	/	N	N	N	N		Fordyce, RE. 1994. Waipatia maerewhenua, New Genus and New Species (Waipatiidae, New Family), an Archaic Late Oligocene Dolphin (Cetacea: Odontoceti: Platanistoidea) from New Zealand. In: Berta A, Demere TA, eds. Contributions in Marine Mammal Paleontology Honoring Frank C. Whitmore, Jr. San Diego: Proceedings of the San Diego Society of Natural History 29, 147-176.
USNM 214830	Arktocara yakataga	19.2	5.2, 4.9	2.4* (right)	1*	/	0	Y	N	N	N	Y	N	N
YPM 314830	Allodelphis pratti	19	3.9 (right)	4.3*, 4.3	1.8, 1.5	/	0	Y	N	N	N	Y	N	N
PAL 526600	Zarhinocetus errabundus	19.1	3.9, 4.2	12.2, 11	1.5, 1.9	1.6, 1.7	0.09	Y	N	Y	N	Y	Y	N
USNM 13678	Goedertius sp.	11.2	3.8 (left)	3.1	1.2	0.6	0.05	Y	N	N	N	Y	Y	N
USNM 335406	Goedertius sp.	21.6	5.2 (right)	0	0	0	0	/	/	/	/	/	/	N
USNM 335765	Goedertius sp.	21.6	5.8, 5.4	4.5, 5.2	1.2, 1.6	.8, 1.2	0.05	Y	N	N	N	Y	N	N
USNM 310632	Phocageneus venustus	/	4.1, 5.2	5.9, 6.0	4.4, 5.3	2.8, 3.2	/	Y	Y	/	Y	N	N	N
USNM 475496	Phocageneus venustus	31.2~	4.8 (right)	7.9	4.9	3.2	0.1	Y	Y	N	Y	N	N	N
PAL 424070	Squalodon whitmorei	50.2~	5.4, 5.9	0	0	0	0	/	/	/	/	/	/	N
PAL 328343	Squalodon calvertensis	27.6~	6.5, 6.1	0	0	0	0	/	/	/	/	/	/	N
USNM 10484	Squalodon calvertensis	24.5	6.1, 5.5	0	0	0	0	/	/	/	/	/	/	N
USNM 1396	Huaridelphis raimondii	20.7	5.5	6.8, 6.7	2.5, 2.4	2.9, 1.8	0.11	Y	Y	/	Y	/	/	N		Lambert O, Bianucci G, Urbina M. 2014. Huaridelphis raimondii, a new early Miocene Squalodelphinidae (Cetacea, Odontoceti) from the Chilcatay Formation, Peru. Journal of Vertebrate Paleontology 34(5): 987-1004. DOI: 10.1080/02724634.2014.858050.
USNM 1403	Huaridelphis raimondii	20*	5.2	6.9 (left)	3.7	1.8	0.09	Y	Y	/	Y	/	/	N		Lambert O, Bianucci G, Urbina M. 2014. Huaridelphis raimondii, a new early Miocene Squalodelphinidae (Cetacea, Odontoceti) from the Chilcatay Formation, Peru. Journal of Vertebrate Paleontology 34(5): 987-1004. DOI: 10.1080/02724634.2014.858050.
OM GL 421	Otekaikea marplesi	25.7	5.1, 5.1	0	0	0	0	/	/	/	/	/	/	N		Tanaka Y, Fordyce RE. 2014. Fossil Dolphin Otekaikea marplesi (Latest Oligocene, New Zealand) Expands the Morphological and Taxonomic Diversity of Oligocene Cetaceans. PLoS ONE, 9(9): e107972. DOI:10.1371/journal.pone.0107972.
OU 22306	Otekaikea huata	26.5	5.5, 5.8	0	0	0	0	/	/	/	/	/	/	N		Tanaka Y, Fordyce RE. 2015a. A new Oligo-Miocene dolphin from New Zealand: Otekaikea huata expands diversity of the early Platanistoidea. Palaeontologia Electronica, 18(2.23A): 1-71.
OU 22066	Papahu taitapu	18.2	4.9, 5.2	0	0	0	0	/	/	/	/	/	/	N		Aguirre-Fernandez G, Fordyce RE. 2014. Papahu taitapu, gen. et sp. nov., An Early Miocene Stem Odontocete (Cetacea) from New Zealand. Journal of Vertebrate Paleontology 34(1): 195-210. DOI: http://dx.doi.org/10.1080/02724634.2013.799069.
MGP 26377	Squalodelphis fabianii	25.7	4, 5.2	10.6, 9.6	9, 9.5	4.1 (right)	0.16	Y	Y	/	Y	N	N	?		Photos by NDP
MLP 5-5	Notocetus vanbenedeni	26.9~	5.5	8.3, 8.7	6.7, 6.1	4.4, 4.5	0.17	Y	Y	/	Y	N	N	?		Bianucci G, Urbina M, Lambert O. (2015). A new record of Notocetus vanbenedeni (Squalodelphinidae, Odontoceti, Cetacea) from the early Miocene of Peru. Comptes Rendus Palevol, 14: 5-13.
MHNB 174	Medocinia tetragorhina	16~	4.7 (left)	5.2	3.4	2	0.03	Y	Y	/	Y	N	N	N		Muizon C de. 1988b. Le polyphylétisme des Acrodelphidae, Odontocètes longirostres du Miocène européen. Bulletin du Muséum National d’Histoire Naturelle. Section C: Sciences de la Terre, Paléontologie, Géologie, Minéralogie, 10: 31–88.
